# Supplementary material for: Exposure to Environmental Chemicals from Environmental Tobacco Smoking in Korean Adolescents
Source: Toxics. 2025 Jun 29;13(7):546. doi: 10.3390/toxics13070546 (PMC12300141; doi:10.3390/toxics13070546)
Supplement: Supplementary file 1 [file toxics-13-00546-s001.zip]

Archive with 1 entries (1 files):
- toxics-3724065-supplementary.pdf
